# Supplementary material for: Metagenomic Analysis of Lung Microbiome in Patients With Interstitial Lung Diseases and Sarcoidosis: An Experimental Study
Source: Health Sci Rep. 2025 Feb 6;8(2):e70328. doi: 10.1002/hsr2.70328 (PMC11803077; doi:10.1002/hsr2.70328)
Supplement: Supplementary file 5 — Supporting information. [file HSR2-8-e70328-s001.xlsx]

## Sheet: Table S1
Supplementary Table 1. Composition of raw sequence data
	Pt No.	Total reads	Adapter (%)	Trimmed	Human genome (%)	Blast hits (%)	Composition of Blast hits (bit score >250)
				reads (%)			Eukaryotes*	Bacteria	Viruses
IPF-stable	1	8989022	2,017 (0)	1,968,041 (22)	3,263,566 (36)	365,808 (4)	4419	87224	0
	2	5619356	1,485 (0)	1,028,080 (18)	3,220,554 (57)	294,715 (5)	3876	73403	0
	3	12645016	3,204 (0)	2,327,352 (18)	3,212,634 (25)	363,611 (3)	3077	92176	0
	4	9916176	2,299 (0)	1,810,532 (18)	3,937,213 (40)	368,452 (4)	6458	88280	115
	5	8580158	1,842 (0)	1,657,458 (19)	555,779 (6)	449,634 (5)	4019	119642	0
	6	10908038	1,966 (0)	1,976,322 (18)	7,906,914 (72)	257,841 (2)	5851	53513	0
	7	9539764	1,617 (0)	1,783,552 (19)	5,276,035 (55)	360,774 (4)	8545	88952	530
	8	8742594	1,292 (0)	1,800,586 (21)	4,631,456 (53)	491,254 (6)	9642	148971	7309
	9	15011288	6,346(0)	3,578,942 (24)	10,194,662 (68)	125,502 (1)	286	2038	0
	10	12749234	6,559 (0)	3,249,826 (25)	8,302,491 (65)	160,991 (1)	681	27758	0
	11	12329360	1,749 (0)	3,090,231 (25)	7,139,923 (58)	146,692 (1)	1082	28785	0
	12	16091700	2,997 (0)	3,848,252 (24)	10,164,575 (63)	58,465 (0)	991	13732	0
	13	13910110	3,064 (0)	3,123,785 (22)	9,004,723 (65)	142,936 (1)	561	27304	0
AE-ILDs	1	8568630	1,620 (0)	1,610,113 (19)	5,415,863 (63)	210,117 (2)	7195	40701	0
	2	6188608	1,997 (0)	1,376,719 (22)	3,413,564 (55)	361,187 (6)	4046	74100	0
	3	9447978	6,641 (0)	2,061,328 (22)	2,532,381 (27)	369,234 (4)	1275	94206	0
	4	12101862	5,406 (0)	2,537,207 (21)	7,726,499 (64)	275,839 (2)	3802	62386	0
	5	5293052	1,944 (0)	1,165,701 (22)	2,547,519 (48)	395,762 (7)	4419	91715	0
Sarcoidosis	1	8917078	1,150 (0)	1,694,828 (19)	6,306,495 (71)	177,263 (2)	2097	46757	250
	2	8337552	1,502 (0)	1,800,606 (22)	5,345,961 (64)	396,343 (5)	1742	116843	0
	3	12273880	2,976 (0)	2,512,411 (20)	6,969,879 (57)	410,397 (3)	6032	145274	0
	4	7426166	2,606 (0)	1,596,544 (21)	5,230,422 (70)	65,354 (1)	1815	13501	0
	5	9403300	2,935 (0)	2,065,975 (22)	4,734,596 (50)	515,961 (5)	3382	188520	178
	6	9657074	2,244 (0)	1,865,588 (19)	4,267,078 (44)	476,018 (5)	36998	112757	4288
	7	8016170	2,108 (0)	1,523,695 (19)	3,253,167 (41)	378,089 (5)	13032	106602	2737
	8	13852458	2,642 (0)	3,261,179 (24)	8,992,425 (65)	171,823 (1)	292	6210	0
	9	14588624	3,227 (0)	3,432,155 (24)	7,303,032 (50)	416,782 (3)	1649	137008	0
	10	13100340	3,206 (0)	3,487,984 (27)	6,213,004 (47)	147,667 (1)	213	27505	0
	11	13878382	2,113 (0)	2,701,809 (19)	4,241,733 (31)	190,957 (1)	649	47616	0
	12	9558160	2,237 (0)	2,422,878 (25)	3,729,400 (39)	134,881 (1)	161	28905	0
	13	12734368	2,770 (0)	3,253,566 (26)	2,038,507 (16)	263,828 (2)	0	38476	0
NTC	1	11999902	2,492 (0)	3,220,863 (27)	1,886,534 (16)	298,334 (2)	2986	42460	0
	2	12334788	3,055 (0)	3,160,347 (26)	2,407,586 (20)	243,624 (2)	232	47109	0
	3	13753452	2,846 (0)	3,455,613 (25)	263,601 (2)	197,096 (1)	8631	28931	0
Abbreviation: AE-ILDs, acute exacerbation of ILDs; IPF, idiopathic pulmonary fibrosis; NTC, no template control
* annotated as non-human vertebrate based on BLAST analysis

## Sheet: Table S2
Supplementary Table 2. Detected microorganisms in genus level
	IPF-stable												AE-ILDs						Sarcoidosis
pathogen_name	1	2	3	4	5	6	7	8	9	10	11	12	1	2	3	4	5	6	1	2	3	4	5	6	7	8	9	10	11	12	13
Abiotrophia	0	0	0	0	0	0	0	0	0	0	0	0	0	0	0	0	0	0	0	0	19.2	0	0	0	0	0	0	0	0	0	0
Acidipropionibacterium	0	0	0	0	23.7	0	41.3	0	0	0	0	0	0	0	0	0	22.3	21.4	0	0	0	0	0	0	30.7	0	0	0	0	0	0
Acidovorax	0	0	0	18.2	0	0	0	0	0	0	16.3	0	0	0	0	0	0	0	0	0	0	0	0	0	0	0	0	0	0	0	0
Actinomyces	83.2	0	0	0	0	0	0	0	0	0	0	0	0	0	0	0	0	0	14.8	0	0	0	0	0	0	0	0	0	0	0	0
Agrobacterium	0	0	0	0	0	0	0	0	0	0	0	0	0	0	0	20.2	0	0	0	0	0	0	0	0	0	0	0	0	0	0	0
Alloprevotella	0	0	0	0	0	34.1	0	0	0	0	0	0	0	0	0	0	0	0	0	0	0	0	0	0	0	0	0	0	0	0	0
Anoxybacillus	0	0	0	0	0	0	0	0	0	0	0	0	0	23.3	0	0	0	0	0	0	0	0	0	0	0	0	0	0	0	0	0
Arcobacter	0	0	0	0	0	0	0	0	0	0	0	0	0	0	0	0	0	0	0	0	0	0	11.4	0	0	0	0	0	0	0	0
Asinibacterium	0	0	0	0	0	0	0	0	0	0	0	0	0	0	0	0	0	0	0	0	0	0	0	0	0	0	0	0	0	0	48.7
Atopobium	0	0	0	0	0	0	0	0	0	0	0	0	0	0	0	0	0	0	0	0	112.1	0	84.8	15.1	0	0	0	0	0	0	0
Bacteroides	0	0	34.3	0	0	178	29.2	0	0	0	0	0	0	0	0	0	0	0	132.6	0	25.8	0	54.4	0	0	0	14.1	0	0	0	0
Barnesiella	0	0	10.4	0	0	14.2	0	0	0	0	0	0	0	0	0	0	0	0	25	0	0	0	0	0	0	0	0	0	0	0	0
Bradyrhizobium	0	21.9	0	0	0	0	0	0	0	0	0	0	0	0	0	0	0	0	0	0	0	0	0	0	0	0	0	0	0	0	0
Brevundimonas	0	33.3	0	0	0	0	0	0	0	0	0	0	0	0	0	0	0	0	0	0	0	0	0	0	0	0	0	0	0	0	0
Brochothrix	0	0	0	0	0	0	0	0	0	0	0	0	0	0	13.5	0	0	0	0	0	0	0	0	0	0	0	0	0	0	0	0
Burkholderia	0	0	0	0	0	0	0	0	0	0	0	0	0	0	0	0	0	0	0	0	0	0	0	0	0	50.8	0	0	0	0	0
Campylobacter	0	0	0	0	0	0	0	0	0	0	0	0	0	0	0	0	0	0	0	0	0	0	35.5	0	0	0	0	0	0	0	0
Capnocytophaga	0	0	0	0	0	95.9	0	0	0	0	0	0	0	0	0	0	0	0	0	0	227.5	0	73.5	0	0	0	0	0	0	0	0
Cardiobacterium	0	0	0	0	0	0	0	0	0	0	0	0	0	0	0	0	0	0	0	0	0	0	44.5	0	0	0	13.2	0	0	0	0
Chroococcidiopsis	0	0	15.3	0	0	0	0	0	0	0	0	0	23	0	0	0	0	0	19.6	0	0	0	0	0	0	0	0	0	0	0	0
Citrobacter	19.6	0	0	0	0	0	12.7	0	0	0	0	0	0	0	0	0	0	0	0	0	0	0	0	13.4	0	0	0	0	0	0	0
Comamonas	0	0	0	0	0	0	34.3	0	0	0	0	81.5	0	0	0	0	0	0	0	0	0	0	0	0	0	0	0	0	0	0	0
Corynebacterium	0	0	0	0	0	0	0	0	0	0	12.7	0	0	0	0	0	0	0	0	0	0	0	0	0	0	0	0	0	0	0	0
Crenobacter	0	0	0	0	0	0	0	0	0	0	0	0	0	0	0	0	0	0	0	0	11.3	0	0	0	0	0	0	0	0	0	0
Cupriavidus	0	0	0	0	0	0	34.1	0	0	0	0	0	0	0	0	0	0	0	0	0	0	0	27.3	0	0	0	0	0	0	0	0
Dermacoccus	0	162.7	0	0	0	0	0	0	0	0	0	0	0	0	19.7	0	324.8	0	53.7	0	0	0	0	0	0	0	0	0	0	0	0
Devosia	0	0	0	0	0	0	0	0	0	0	0	0	0	0	0	0	33.3	0	0	0	0	0	0	0	0	0	0	0	0	0	0
Diaphorobacter	0	0	0	28.6	0	0	0	0	0	0	0	0	0	0	0	0	0	0	0	0	0	0	0	0	0	0	0	0	0	0	0
Dickeya	0	0	0	0	0	0	0	0	0	0	0	0	0	0	47.9	0	0	23.5	0	0	0	0	0	12.3	0	0	0	0	0	0	0
Elizabethkingia	0	0	0	0	0	13	0	0	0	0	0	0	0	0	0	0	0	0	0	0	0	0	0	0	0	0	0	0	0	0	0
Empedobacter	0	0	0	0	0	22	0	0	0	0	0	0	0	0	0	0	0	0	0	0	0	0	0	0	0	0	0	0	0	0	0
Enhydrobacter	0	0	0	0	0	0	0	0	0	0	0	0	0	0	122.6	0	0	0	0	0	0	0	0	0	0	0	0	0	0	0	0
Eubacterium	0	0	0	0	0	0	0	0	0	0	0	0	0	0	0	0	0	0	0	0	0	0	85.6	0	0	0	0	0	0	0	0
Fibrella	0	0	0	0	0	0	0	0	0	0	0	0	28.8	0	0	0	0	0	0	0	0	0	0	0	0	0	0	0	0	0	0
Filimonas	0	0	0	0	0	0	0	0	0	0	0	0	0	0	0	0	0	0	0	0	0	0	0	0	0	0	0	0	0	0	15.2
Fusobacterium	0	0	0	0	0	0	0	0	0	0	0	0	0	0	0	0	0	0	0	0	0	0	30.7	0	0	0	0	0	0	0	0
Gardnerella	0	0	0	0	0	0	0	0	0	0	0	0	0	0	0	0	0	0	0	0	0	0	0	32.6	0	0	26.2	0	0	0	0
Gemella	0	0	0	0	0	44.1	0	0	0	0	0	13.5	0	0	0	0	0	0	0	253.2	0	0	0	0	0	0	17.8	0	0	0	0
Haemophilus	0	0	0	0	0	206.4	0	0	0	0	0	0	0	0	0	0	0	0	0	0	0	0	11.2	0	0	0	0	0	0	0	0
Hafnia	11.1	0	0	0	0	0	0	0	0	0	0	0	0	0	0	0	0	0	0	0	0	0	0	0	0	0	0	0	45.4	0	0
Hydrogenophilus	0	0	0	0	0	0	0	0	0	0	0	0	0	25.2	0	0	0	0	0	0	0	0	0	0	0	0	0	0	0	0	0
Hymenobacter	0	0	0	14.1	0	0	0	0	0	0	0	0	42	0	0	0	0	0	0	0	0	0	0	0	0	0	0	0	0	0	0
Labrys	0	0	0	0	0	0	0	0	0	0	0	0	0	0	0	0	0	0	0	0	0	0	0	0	0	0	0	0	66.5	0	0
Lactobacillus	0	0	0	0	0	0	0	0	8.5	0	30.4	10.4	0	0	0	0	0	0	0	0	0	0	0	0	0	0	18.9	0	0	0	0
Leptotrichia	0	0	0	0	0	15.8	0	0	0	0	0	0	0	0	0	0	0	0	0	0	36.1	0	116.2	0	0	0	15.7	0	0	0	0
Listeria	0	0	0	0	0	0	0	0	12.4	0	8	8.8	0	0	0	0	0	0	0	0	0	0	0	0	0	0	8.8	0	0	0	0
Mannheimia	0	0	0	0	0	95.3	0	0	0	0	0	0	0	0	0	0	0	0	0	0	0	0	0	0	0	0	0	0	0	0	0
Marmoricola	0	0	0	0	0	0	0	0	0	0	12.4	0	0	0	0	0	0	0	0	0	0	0	0	0	0	0	0	0	0	0	0
Megasphaera	0	0	0	0	0	0	0	0	0	0	0	0	0	0	0	0	0	0	0	0	0	0	0	10.5	0	0	28.7	0	0	0	0
Mesorhizobium	0	0	0	0	0	10.9	0	0	0	0	0	0	0	0	0	0	0	0	0	0	0	0	0	0	0	0	0	0	0	0	0
Methylobacterium	0	0	0	0	0	0	0	0	0	0	0	0	0	0	295.2	0	0	0	0	0	0	0	0	0	0	0	0	0	0	0	0
Microbacterium	0	0	0	0	0	0	0	0	0	0	0	0	0	0	63.2	0	0	0	0	0	0	0	0	0	0	0	0	0	0	0	0
Microcoleus	0	0	0	0	0	0	0	0	0	0	0	0	0	0	23.8	0	0	0	0	0	0	0	0	0	0	0	0	0	0	0	0
Micropruina	0	0	0	0	0	0	0	0	0	0	0	0	0	0	0	0	0	0	0	0	0	0	18	0	0	0	0	0	0	0	0
Mogibacterium	0	0	0	0	0	40	55.7	0	0	0	0	0	0	0	0	0	0	0	0	0	0	0	0	0	0	0	0	0	0	0	0
Moraxella	0	0	0	0	0	25.1	0	0	0	0	30.6	149.5	0	0	253.1	0	0	35.3	30.8	0	0	197.4	0	21.7	0	11.3	0	0	0	0	0
Muribaculum	0	0	0	0	0	52.4	0	0	0	0	0	0	0	0	0	0	0	0	0	0	0	0	0	0	0	0	0	0	0	0	0
Mycoplasma	0	0	0	0	0	0	0	0	0	0	0	0	0	0	0	0	0	0	0	0	0	0	0	0	0	0	0	0	46.2	0	0
Neisseria	0	0	77.6	0	0	592.6	0	0	0	0	0	0	0	88.2	0	0	0	0	0	0	46.4	0	549.9	65	35.4	0	145.9	0	0	0	0
Nocardioides	0	0	0	0	0	0	0	0	0	0	10.3	0	0	0	0	0	0	0	0	0	0	0	0	0	0	0	0	0	0	0	0
Nodularia	0	0	0	0	0	0	0	0	0	0	0	0	0	0	11.9	0	0	0	0	0	0	0	0	0	0	0	0	0	0	0	0
Obesumbacterium	0	0	0	0	0	0	0	0	0	0	0	0	0	0	0	0	0	0	0	0	0	0	0	0	0	0	0	0	10.6	0	0
Odoribacter	0	0	0	0	0	0	0	0	0	0	0	0	0	0	0	0	0	0	0	0	0	0	0	0	0	0	14.4	0	0	0	0
Parabacteroides	0	0	0	0	0	0	58.4	0	0	0	0	0	0	0	0	0	0	0	0	0	0	0	0	0	0	0	0	0	0	0	0
Paraburkholderia	0	0	0	0	0	0	0	0	0	0	0	0	29.2	0	0	0	0	0	0	0	0	0	0	0	0	0	0	0	0	0	0
Paracoccus	0	0	0	0	0	0	0	0	0	0	0	0	0	0	0	0	0	0	0	0	0	0	0	0	0	15.2	0	0	0	0	0
Peptostreptococcus	0	0	0	0	0	0	0	0	0	0	0	0	0	0	0	0	0	0	0	0	0	0	13.7	0	0	0	0	0	0	0	0
Petrimonas	0	0	0	0	0	12.6	0	0	0	0	0	0	0	0	0	0	0	0	0	0	0	0	0	0	0	0	0	0	0	0	0
Phyllobacterium	0	0	0	0	0	67.6	0	0	0	0	0	0	0	0	0	10.3	0	0	30.3	0	0	0	0	0	0	0	0	0	0	0	0
Plesiomonas	0	0	0	0	0	0	0	0	0	0	0	0	0	0	0	0	0	0	0	0	0	0	0	0	0	0	0	0	10.7	0	0
Porphyromonas	0	0	0	0	0	184.8	56.2	0	0	0	0	0	0	0	0	0	0	0	42.1	0	13.3	0	169.6	0	0	0	1441.9	0	0	0	0
Prevotella	0	0	0	0	0	1579.4	2179.8	11.8	14.3	0	0	291.3	0	0	0	0	0	0	828.9	8275.5	3701.8	0	12690.8	19.2	976.9	0	1663	34	20.9	0	0
Propionibacterium	0	0	0	0	34.7	34.6	855.6	0	0	0	0	0	0	0	0	0	0	0	19.4	0	16	24.1	38.1	166.7	240.6	0	0	0	0	0	0
Pseudobacter	0	0	0	0	0	0	0	0	0	0	0	0	0	0	0	0	0	0	0	0	0	0	0	0	0	0	0	0	0	0	11.7
Ralstonia	0	0	0	0	0	0	0	0	0	0	0	0	0	0	0	0	0	0	0	0	0	0	0	0	0	0	0	0	0	86.7	0
Rhizobium	0	0	0	0	0	0	0	0	0	0	0	0	0	0	0	24.3	0	0	0	0	0	0	0	0	0	0	0	0	0	0	0
Riemerella	13.2	0	0	0	0	0	0	0	0	0	0	0	0	0	0	0	24.9	0	0	0	0	0	0	0	0	0	0	0	0	0	0
Rothia	0	0	0	0	19.3	22.4	0	0	0	0	0	0	21.8	16.5	0	0	0	0	0	0	0	0	72.1	0	17.1	0	0	0	0	0	0
Selenomonas	0	0	0	0	0	0	568.1	0	0	0	0	20.9	0	0	0	0	0	0	0	186.1	17.5	0	226.8	0	0	0	8	8.4	0	0	0
Sphingomonas	0	0	0	241.8	0	0	0	0	0	0	0	0	97.4	0	0	0	347.2	0	0	0	0	0	0	0	0	0	0	0	0	0	0
Spirosoma	0	0	0	0	0	0	0	0	0	0	0	0	66.6	0	0	0	0	0	0	0	0	0	0	0	0	0	0	0	0	0	0
Streptococcus	449.8	0	17.7	34.7	0	153.7	241.7	0	0	9.5	68.8	0	0	31.2	0	0	0	0	68.5	86	2506.4	108.7	75.1	46.6	255	0	3800.7	244.6	8.1	0	0
Streptomyces	0	0	0	0	0	0	0	0	0	0	0	0	0	0	0	0	0	0	0	0	0	0	17.4	0	0	0	0	0	0	0	0
Tannerella	0	0	0	0	0	0	0	0	0	0	0	0	0	0	0	0	0	0	0	0	0	0	11.1	0	0	0	0	0	0	0	0
Tessaracoccus	0	0	0	0	0	0	0	0	0	0	0	0	0	0	0	0	0	0	0	0	0	0	13.6	0	0	0	0	0	0	0	0
Treponema	0	0	0	0	0	172.9	0	0	0	0	0	0	0	0	0	0	0	0	0	0	0	0	31.6	0	0	0	31.6	0	0	0	0
Veillonella	0	0	0	0	197.2	318	1015.8	0	0	0	0	7.9	0	0	0	0	0	0	128.3	248.3	247.4	67.9	217.2	447.2	477.4	0	89	141.4	0	0	0
Red lettres indicate pathogens that fulfill the threshold "reads per million ratio metrics (RPM-r) ≥10".

## Sheet: Table S3
Supplementary Table 3. Detected microorganisms in species level
	IPF-stable												AE-ILDs						Sarcoidosis
pathogen_name	1	2	3	4	5	6	7	8	9	10	11	12	1	2	3	4	5	6	1	2	3	4	5	6	7	8	9	10	11	12	13
Acinetobacter junii	0	0	0	158.3	0	0	0	0	0	0	0	0	0	0	0	0	0	0	0	33.3	0	0	0	0	0	0	0	0	0	0	0
Actinomyces radingae	83.2	0	0	0	0	0	0	0	0	0	0	0	0	0	0	0	0	0	0	0	0	0	0	0	0	0	0	0	0	0	0
Atopobium parvulum	0	0	0	0	0	0	0	0	0	0	0	0	0	0	0	0	0	0	0	0	112.1	0	84.8	15.1	0	0	0	0	0	0	0
Bacteroides heparinolyticus	0	0	0	0	0	0	0	0	0	0	0	0	0	0	0	0	0	0	91.8	0	0	0	29.8	0	0	0	0	0	0	0	0
Bacteroides salanitronis	0	0	0	0	0	13.1	25.2	0	0	0	0	0	0	0	0	0	0	0	0	0	0	0	0	0	0	0	0	0	0	0	0
Bacteroides vulgatus	0	0	0	0	0	143.4	0	0	0	0	0	0	0	0	0	0	0	0	0	0	0	0	0	0	0	0	12.5	0	0	0	0
Bifidobacterium adolescentis	51.5	0	0	0	0	0	0	0	0	0	0	0	0	0	0	0	0	0	0	0	0	0	0	0	0	0	0	0	0	0	0
Burkholderia contaminans	0	0	0	0	0	0	0	0	0	0	0	0	0	0	0	0	0	0	0	0	0	0	0	0	0	50.8	0	0	0	0	0
Capnocytophaga leadbetteri	0	0	0	0	0	0	0	0	0	0	0	0	0	0	0	0	0	0	0	0	132.1	0	0	0	0	0	0	0	0	0	0
Comamonas testosteroni	0	0	0	0	0	0	34.3	0	0	0	0	81.5	0	0	0	0	0	0	0	0	0	0	0	0	0	0	0	0	0	0	0
Cutibacterium avidum	0	0	0	0	0	0	0	0	0	0	0	0	0	0	0	0	0	0	0	0	0	0	0	0	288	0	0	0	0	0	0
Cutibacterium granulosum	0	0	73.9	0	0	0	93.1	0	0	0	0	0	14.2	0	16.8	0	0	42.8	0	36.9	0	0	0	13.4	25.1	0	0	0	0	0	0
Dermacoccus nishinomiyaensis	0	162.7	0	0	0	0	0	0	0	0	0	0	0	0	19.7	0	324.8	0	53.7	0	0	0	0	0	0	0	0	0	0	0	0
Escherichia albertii	0	31	0	0	0	0	0	0	0	0	0	0	0	0	0	0	0	0	77.8	19.2	0	0	0	0	0	0	0	0	0	0	0
Gemella morbillorum	0	0	0	0	0	0	0	0	0	0	0	0	0	0	0	0	0	0	0	242.4	0	0	0	0	0	0	0	0	0	0	0
Haemophilus haemolyticus	0	0	0	0	0	0	0	0	0	0	0	0	0	0	0	0	0	0	0	16.6	0	0	0	0	0	0	0	0	0	0	0
Haemophilus parainfluenzae	0	0	0	0	0	169.2	0	0	0	0	0	0	0	0	0	0	0	0	0	0	0	0	0	0	0	0	0	0	0	0	0
Klebsiella pneumoniae	40.5	120.3	94.5	176.5	0	0	31.8	0	0	0	0	0	0	29.6	30.3	0	0	26.2	0	0	9.6	0	10.5	104.9	0	0	0	0	14.8	0	0
Labrys neptuniae	0	0	0	0	0	0	0	0	0	0	0	0	0	0	0	0	0	0	0	0	0	0	0	0	0	0	0	0	66.5	0	0
Mannheimia haemolytica	0	0	0	0	0	95.3	0	0	0	0	0	0	0	0	0	0	0	0	0	0	0	0	0	0	0	0	0	0	0	0	0
Methylobacterium phyllosphaerae	0	0	0	0	0	0	0	0	0	0	0	0	0	0	96.1	0	0	0	0	0	0	0	0	0	0	0	0	0	0	0	0
Mogibacterium diversum	0	0	0	0	0	39.8	55.7	0	0	0	0	0	0	0	0	0	0	0	0	0	0	0	0	0	0	0	0	0	0	0	0
Moraxella osloensis	0	0	0	0	0	25.1	0	0	0	0	10.5	149.5	0	0	251.6	0	0	35.1	30.8	0	0	175.3	0	20.6	0	11.3	0	0	0	0	0
Neisseria elongata	0	0	77.6	0	0	70	0	0	0	0	0	0	0	0	0	0	0	0	0	0	0	0	0	28.8	0	0	0	0	0	0	0
Neisseria flavescens	0	0	0	0	0	118.8	0	0	0	0	0	0	0	0	0	0	0	0	0	0	0	0	0	0	0	0	18	0	0	0	0
Neisseria meningitidis	0	0	0	0	0	185.2	0	0	0	0	0	0	0	0	0	0	0	0	0	0	39.9	0	122.3	11.3	0	0	54.7	0	0	0	0
Neisseria mucosa	0	0	0	0	0	0	0	0	0	0	0	0	0	69.3	0	0	0	0	0	0	0	0	0	0	0	0	0	0	0	0	0
Neisseria sp. oral taxon 014	0	0	0	0	0	71.8	0	0	0	0	0	0	0	0	0	0	0	0	0	0	0	0	0	0	0	0	0	0	0	0	0
Neisseria subflava	0	0	0	0	0	95.1	0	0	0	0	0	0	0	0	0	0	0	0	0	0	0	0	338.7	24.4	25.1	0	59.2	0	0	0	0
Porphyromonas asaccharolytica	0	0	0	0	0	0	12.8	0	0	0	0	0	0	0	0	0	0	0	0	0	0	0	0	0	0	0	52	0	0	0	0
Porphyromonas crevioricanis	0	0	0	0	0	77.8	12.5	0	0	0	0	0	0	0	0	0	0	0	0	0	0	0	10.6	0	0	0	78.1	0	0	0	0
Porphyromonas endodontalis	0	0	0	0	0	18.2	0	0	0	0	0	0	0	0	0	0	0	0	0	0	0	0	0	0	0	0	928.7	0	0	0	0
Porphyromonas gingivalis	0	0	0	0	0	10.5	30.9	0	0	0	0	0	0	0	0	0	0	0	21.4	0	0	0	102.2	0	0	0	81.8	0	0	0	0
Porphyromonas sp. oral clone F016	0	0	0	0	0	0	0	0	0	0	0	0	0	0	0	0	0	0	0	0	0	0	0	0	0	0	280.9	0	0	0	0
Prevotella enoeca	0	0	0	0	0	11.5	54.3	0	0	0	0	12.7	0	0	0	0	0	0	0	500.4	106.2	0	72.1	0	0	0	0	0	0	0	0
Prevotella fusca	0	0	0	0	0	0	125.6	0	0	0	0	0	0	0	0	0	0	0	0	240.7	45.3	0	0	0	0	0	0	0	0	0	0
Prevotella intermedia	0	0	0	0	0	287.5	218.2	0	0	0	0	29.8	0	0	0	0	0	0	54.3	548.7	352.6	0	753.9	0	61	0	116.4	0	12.1	0	0
Prevotella jejuni	0	0	0	0	0	37.9	749.1	0	14.2	0	0	59.2	0	0	0	0	0	0	17	4859.6	695.7	0	186.3	10.3	380.9	0	259.7	0	0	0	0
Prevotella melaninogenica	0	0	0	0	0	117.7	932.9	0	0	0	0	59	0	0	0	0	0	0	53.5	1919.7	2356	0	208.8	0	414.5	0	907.1	23.4	0	0	0
Prevotella oris	0	0	0	0	0	0	0	0	0	0	0	0	0	0	0	0	0	0	0	0	0	0	0	0	0	0	87.9	0	0	0	0
Prevotella sp. Sc00026	0	0	0	0	0	0	61.2	0	0	0	0	0	0	0	0	0	0	0	0	23.7	59.8	0	0	0	0	0	7.1	0	0	0	0
Prevotella sp. oral taxon 299	0	0	0	0	0	1108.3	0	0	0	0	0	106.8	0	0	0	0	0	0	662.9	64.3	0	0	11432.2	0	0	0	217.1	0	0	0	0
Proteus mirabilis	0	0	61.4	121.7	0	0	0	0	0	0	0	0	0	0	29.7	0	0	0	0	14.3	0	0	0	79.4	0	0	0	0	0	0	0
Pseudomonas azotoformans	0	0	0	0	14.5	0	0	0	0	0	0	0	0	0	0	0	96.5	0	43.3	0	0	0	0	0	38.3	0	0	0	0	0	0
Pseudomonas chlororaphis	0	0	0	0	0	0	0	0	0	0	0	0	0	120.9	10.6	0	0	0	0	0	0	0	0	0	0	0	0	0	0	0	0
Pseudomonas fluorescens	55.1	108.2	0	19.5	0	0	20.6	0	0	0	0	0	18.1	0	0	74.5	114.3	0	10.9	0	0	0	0	0	101	0	0	10.2	0	13.2	22.5
Pseudomonas gessardii	0	0	0	0	0	0	0	0	0	0	0	0	0	0	0	0	0	0	83.4	0	0	0	0	0	0	0	0	0	0	0	0
Pseudomonas libanensis	0	0	0	0	0	0	0	0	0	0	0	0	0	0	0	0	0	0	0	0	0	0	0	0	0	0	0	0	0	38.6	55.5
Pseudomonas oryzihabitans	0	104.8	9.7	0	0	0	0	0	0	0	0	0	0	0	0	0	0	10.6	0	0	0	0	0	0	0	0	0	0	0	0	0
Pseudomonas putida	241.3	0	0	0	0	0	0	0	0	8.4	0	0	0	0	45.8	0	209.1	0	0	0	0	0	0	0	0	0	0	0	0	91.4	15.9
Pseudomonas sp. MYb193	230.6	741.9	0	297	0	0	490.1	10.9	0	0	12.2	0	320.1	0	0	96	168.5	0	21.6	133.4	29.9	13.5	77.2	155	0	22.6	8.2	11.2	21.2	313	259.4
Pseudomonas sp. NS1	0	0	0	0	22.7	0	0	0	0	0	0	0	0	0	0	0	205.4	0	10.4	0	0	0	0	0	0	8.8	0	0	0	0	0
Pseudomonas sp. VLB120	0	66.4	0	0	0	0	0	0	0	0	0	0	0	0	0	0	0	0	0	0	0	0	0	0	0	0	0	0	0	0	0
Pseudomonas sp. bs2935	11.6	115.5	0	32.9	0	0	34	0	0	0	12.7	0	55.7	0	22.5	15.1	50.8	0	17.8	22.8	0	0	0	40.1	0	0	0	0	0	131.3	0
Pseudomonas sp. phDV1	0	0	0	0	0	0	0	0	59.1	0	0	0	0	0	0	0	0	0	0	0	0	0	0	0	0	0	0	0	0	0	0
Pseudomonas stutzeri	0	0	0	0	0	0	0	0	0	0	0	0	0	0	0	0	0	11.8	0	0	0	0	0	0	0	0	0	0	0	0	55.8
Pseudomonas veronii	0	0	0	0	0	0	50.1	0	0	0	0	0	13.2	0	0	0	57.8	46.4	0	0	0	0	0	0	0	0	0	0	197.5	0	14.7
Pseudomonas yamanorum	0	0	0	0	0	21.5	0	0	0	0	0	0	0	75.8	12.4	0	0	0	0	0	0	0	0	0	0	0	0	0	0	0	0
Ralstonia pickettii	0	0	0	0	0	0	0	0	0	0	0	0	0	0	0	0	0	0	0	0	0	0	0	0	0	0	0	0	0	86.7	0
Rothia mucilaginosa	0	0	0	0	18.9	20.9	0	0	0	0	0	0	21.8	0	0	0	0	0	0	0	0	0	58.8	0	16.1	0	0	0	0	0	0
SR1 bacterium human oral taxon HOT-345	0	0	0	0	0	59.3	0	0	0	0	0	0	0	0	0	0	0	0	0	0	0	0	0	0	0	0	0	0	0	0	0
Selenomonas sp. oral taxon 136	0	0	0	0	0	0	16.1	0	0	0	0	0	0	0	0	0	0	0	0	36.8	0	0	73	0	0	0	0	0	0	0	0
Selenomonas sp. oral taxon 920	0	0	0	0	0	0	514	0	0	0	0	11	0	0	0	0	0	0	0	111.1	11.7	0	102	0	0	0	0	0	0	0	0
Sphingomonas asaccharolytica	0	0	0	0	0	0	0	0	0	0	0	0	0	0	0	0	51.8	0	0	0	0	0	0	0	0	0	0	0	0	0	0
Sphingomonas leidyi	0	0	0	63.8	0	0	0	0	0	0	0	0	0	0	0	0	93.1	0	0	0	0	0	0	0	0	0	0	0	0	0	0
Staphylococcus aureus	0	0	0	0	0	0	151.1	0	0	0	15.5	7.1	0	0	0	0	0	0	0	0	0	0	0	0	0	0	11.7	0	0	0	0
Staphylococcus capitis	0	0	0	0	0	0	53.8	0	0	0	0	0	0	0	0	0	0	0	143.7	0	0	0	0	32.8	106	0	0	0	0	0	0
Staphylococcus epidermidis	0	0	0	0	311.5	168.6	142.7	0	0	0	16.5	0	0	0	0	0	0	0	74.8	198.4	18.9	67.9	79.9	109.2	371.6	0	0	16.1	0	0	20.5
Staphylococcus warneri	0	0	0	0	0	0	0	0	0	0	0	0	0	0	0	0	0	0	0	0	0	0	0	0	68.5	0	0	0	0	0	0
Stenotrophomonas acidaminiphila	0	0	50.5	0	0	0	0	0	0	0	0	0	0	0	0	0	0	0	0	0	0	0	0	0	19.3	0	0	0	0	0	0
Streptococcus australis	0	0	0	0	0	0	0	0	0	0	0	0	0	0	0	0	0	0	0	0	109.3	0	0	0	0	0	0	0	0	0	0
Streptococcus infantis	0	0	0	0	0	0	0	0	0	0	0	0	0	0	0	0	0	0	0	0	0	0	0	0	0	0	276.7	0	0	0	0
Streptococcus macedonicus	0	0	0	0	0	0	0	0	0	0	0	0	0	0	0	0	0	0	0	0	71.4	10.8	0	0	0	0	0	0	0	0	0
Streptococcus mitis	0	0	0	14	0	20.4	12.9	0	0	0	36.2	0	0	0	0	0	0	0	0	17.8	145.7	0	0	0	0	0	371.7	0	0	0	0
Streptococcus oralis	0	0	0	0	0	0	16.7	0	0	0	8.7	0	0	0	0	0	0	0	31.5	0	309.4	0	0	0	0	0	486.3	18.6	8.1	0	0
Streptococcus parasanguinis	0	0	0	0	0	0	0	0	0	0	0	0	0	0	0	0	0	0	0	0	10.8	0	0	0	0	0	0	66.9	0	0	0
Streptococcus pneumoniae	0	0	11.4	0	0	0	117.4	0	0	0	8.3	0	0	0	0	0	0	0	32.1	15.7	899.1	51.4	12.5	17	107.9	0	445.6	0	0	0	0
Streptococcus ratti	0	0	0	0	0	0	0	0	0	0	0	0	0	0	0	0	0	0	0	0	0	0	0	0	0	0	357.1	0	0	0	0
Streptococcus salivarius	0	0	0	0	0	0	0	0	0	0	0	0	0	0	0	0	449.5	0	0	0	184.3	0	0	0	0	0	0	0	0	0	0
Streptococcus sanguinis	0	0	0	0	0	25.9	51.5	0	0	0	0	0	0	0	0	0	0	0	0	31.3	0	21.5	44.7	0	27.3	0	0	48.4	0	0	0
Streptococcus sp. I-G2	0	0	0	0	0	0	19.4	0	0	0	0	0	0	0	0	0	74.8	0	0	0	0	0	0	0	0	0	0	0	0	0	0
Streptococcus suis	0	0	0	0	0	0	0	0	0	0	0	0	0	0	0	0	0	0	0	0	87.7	0	0	0	0	0	0	0	0	0	0
Streptococcus thermophilus	444.8	0	0	0	0	0	0	0	0	0	0	0	0	0	0	0	0	0	0	0	297.6	0	0	0	0	0	0	0	0	0	0
Treponema sp. OMZ 838	0	0	0	0	0	57	0	0	0	0	0	0	0	0	0	0	0	0	0	0	0	0	0	0	0	0	0	0	0	0	0
Veillonella atypica	0	0	0	0	0	0	0	0	0	0	0	0	0	0	0	0	0	0	0	88.2	52.1	0	24.6	0	0	0	0	134.5	0	0	0
Veillonella dispar	0	0	0	0	0	147.1	0	0	0	0	0	0	0	0	0	0	0	0	0	0	0	0	0	0	0	0	12.1	0	0	0	0
Veillonella parvula	0	0	0	0	196.9	159.9	1011.1	0	0	0	0	0	0	0	0	0	0	0	127.4	120.7	122.5	67.7	151.3	420.6	473.5	0	0	0	0	0	0
Xanthomonas vesicatoria	0	0	0	0	0	0	0	0	0	0	0	0	0	0	0	0	0	0	0	0	0	0	0	0	0	0	0	0	0	0	217
[Eubacterium] sulci	0	0	0	0	0	0	0	0	0	0	0	0	0	0	0	0	0	0	0	52.4	72	0	327.2	0	0	0	0	0	0	0	0
bacterium	0	0	0	17.6	12.4	226.6	55.1	0	0	23.4	0	92.9	0	0	54	0	0	0	66.3	153.9	144.4	0	289.7	0	37.9	0	935.9	0	0	0	11.2
Red lettres indicate pathogens that fulfill the threshold "reads per million ratio metrics (RPM-r) ≥10".
